# Supplementary material for: Transcriptome sequencing and metabolome analysis reveal the molecular mechanism of Salvia miltiorrhiza in response to drought stress
Source: BMC Plant Biol. 2024 May 23;24:446. doi: 10.1186/s12870-024-05006-7 (PMC11112794; doi:10.1186/s12870-024-05006-7)
Supplement: Supplementary file 1 — Additional file 1: Table S1. The measurement method of physiological indexes. Table S2. The primer sequences used in the real-time PCR. Table S3. Evaluation statistics of sequencing data of root samples of Salvia miltiorrhiza. Table S4. Top 15 up-down DEGs statistics. Table S5. Up-down DAMs statistics. Table S6. The FPKM of 28 TFs. Fig S1. The heat map analysis showed that the correlation coefficients of all groups. Fig S2. The PCA analysis showed that the differences are significant in the expression of Unigenes under different drought stress treatments. Fig S3. Top 20 GO enrichment pathways involved in different degrees of drought stress of S. miltiorrhiza. Fig S4. Real-time PCR validation of DEGs in the group CK, A, B, and C respectively. Values are as means ±SD, n=3. “**” represents p < 0.01, “*” represents p < 0.05. [file 12870_2024_5006_MOESM1_ESM.zip › Supplementary file/Supplementary Table S3-Evaluation statistics of sequencing data of root samples of Salvia miltiorrhiza.xlsx]

## Sheet: Sheet1
Table S3 Evaluation statistics of sequencing data of root samples of Salvia miltiorrhiza
Sample	total_raw_read(M)	total_clean_read(M)	total_clean_base(Gb)	clean_read_q20(%)	clean_read_q30(%)	clean_read_ratio(%)
CK_1	52.59	45.44	6.82	96.84	88.69	86.41
CK_2	54.34	46.89	7.03	96.83	88.64	86.29
CK_3	57.84	50.08	7.51	97.04	89.31	86.57
A_1	52.59	45.46	6.82	96.97	89.08	86.45
A_2	54.34	46.58	6.99	96.96	89.03	85.73
A_3	52.59	45.7	6.85	96.94	88.93	86.9
B_1	52.59	45.46	6.82	96.97	89.08	86.44
B_2	52.17	45.42	6.81	96.97	89.05	87.05
B_3	52.59	45.97	6.9	96.88	88.78	87.42
C_1	54.34	47.39	7.11	97.11	89.44	87.21
C_2	54.34	46.82	7.02	96.89	88.84	86.17
C_3	56.09	48.99	7.35	97.1	89.44	87.34
