# Supplementary material for: Transcriptome sequencing and metabolome analysis reveal the molecular mechanism of Salvia miltiorrhiza in response to drought stress
Source: BMC Plant Biol. 2024 May 23;24:446. doi: 10.1186/s12870-024-05006-7 (PMC11112794; doi:10.1186/s12870-024-05006-7)
Supplement: Supplementary file 1 — Additional file 1: Table S1. The measurement method of physiological indexes. Table S2. The primer sequences used in the real-time PCR. Table S3. Evaluation statistics of sequencing data of root samples of Salvia miltiorrhiza. Table S4. Top 15 up-down DEGs statistics. Table S5. Up-down DAMs statistics. Table S6. The FPKM of 28 TFs. Fig S1. The heat map analysis showed that the correlation coefficients of all groups. Fig S2. The PCA analysis showed that the differences are significant in the expression of Unigenes under different drought stress treatments. Fig S3. Top 20 GO enrichment pathways involved in different degrees of drought stress of S. miltiorrhiza. Fig S4. Real-time PCR validation of DEGs in the group CK, A, B, and C respectively. Values are as means ±SD, n=3. “**” represents p < 0.01, “*” represents p < 0.05. [file 12870_2024_5006_MOESM1_ESM.zip › Supplementary file/Supplementary Table S4-Top 15 up-down DEGs statistics.xlsx]

## Sheet: Sheet1
Table S4 Top 15 up-down DEGs statistics
CK vs A
ID	log2FoldChange	pvalue	qvalue	regulated	description
BGI_novel_G000596	14.0309	1.70211e-224	5.17764e-223	up	uncharacterized protein [Salvia miltiorrhiza]
SMil_00008352-mRNA-1	12.039	1.50115e-243	4.9346e-242	up	CSC1-like protein At3g54510 isoform X1 [Sesamum indicum]
SMil_00028771-mRNA-1	11.0218	2.45462e-144	4.52323e-143	up	cleavage stimulation factor subunit 77 [Sesamum indicum]
SMil_00026502-mRNA-1	10.7302	6.13595e-124	9.45954e-123	up	hypothetical protein AALP_AAs52928U000300 [Arabis alpina]
BGI_novel_G000733	10.5413	3.17751e-112	4.3463e-111	up	uncharacterized protein [Salvia miltiorrhiza]
BGI_novel_G003730	10.4232	1.92652e-105	2.4237e-104	up	uncharacterized protein [Salvia miltiorrhiza]
BGI_novel_G000779	10.4	2.16707e-28	7.02839e-28	up	uncharacterized protein [Salvia miltiorrhiza]
SMil_00028001-mRNA-1	10.2759	1.56702e-97	1.80435e-96	up	acetylajmalan esterase-like [Erythranthe guttata]
BGI_novel_G002801	10.2269	4.98566e-95	5.6015e-94	up	uncharacterized protein [Salvia miltiorrhiza]
BGI_novel_G000590	10.138	1.21967e-90	1.30145e-89	up	uncharacterized protein [Salvia miltiorrhiza]
SMil_00025328-mRNA-1	10.1061	4.0956e-89	4.28058e-88	up	hypothetical protein F511_01274 [Dorcoceras hygrometricum]
SMil_00015376-mRNA-1	10.0488	1.9818e-86	2.00152e-85	up	putative late blight resistance protein homolog R1A-10 [Sesamum indicum]
SMil_00010186-mRNA-1	10.0363	7.44468e-86	7.41583e-85	up	signal peptidase complex subunit 3B [Sesamum indicum]
SMil_00019426-mRNA-1	10.0269	6.99591e-169	1.53644e-167	up	uncharacterized protein LOC105157217 isoform X2 [Sesamum indicum]
SMil_00009304-mRNA-1	9.94373	1.03358e-81	9.75239e-81	up	uncharacterized protein [Salvia miltiorrhiza]
SMil_00025321-mRNA-1	-11.0397	1.44322e-150	2.75928e-149	down	uncharacterized protein LOC105164595 [Sesamum indicum]
BGI_novel_G004108	-11.0213	3.6102e-296	1.5016e-294	down	uncharacterized protein [Salvia miltiorrhiza]
SMil_00006117-mRNA-1	-10.8735	2.58919e-15	4.92529e-15	down	uncharacterized protein At4g28440-like [Sesamum indicum]
SMil_00018826-mRNA-1	-10.743	7.97538e-256	2.80248e-254	down	putative late blight resistance protein homolog R1A-10 [Erythranthe guttata]
BGI_novel_G002051	-10.6347	8.2517e-122	1.25131e-120	down	uncharacterized protein [Salvia miltiorrhiza]
BGI_novel_G004016	-10.5179	1.52626e-114	2.14526e-113	down	uncharacterized protein [Salvia miltiorrhiza]
BGI_novel_G005824	-10.3926	3.33346e-107	4.28903e-106	down	uncharacterized protein [Salvia miltiorrhiza]
BGI_novel_G005203	-9.95747	4.80749e-85	4.72877e-84	down	uncharacterized protein [Salvia miltiorrhiza]
SMil_00021203-mRNA-1	-9.89025	4.89453e-82	4.63541e-81	down	xyloglucan endotransglucosylase/hydrolase 2 [Vitis vinifera]
BGI_novel_G004618	-9.76472	1.96371e-151	3.76854e-150	down	uncharacterized protein [Salvia miltiorrhiza]
BGI_novel_G002529	-9.71639	1.01604e-74	8.75212e-74	down	uncharacterized protein [Salvia miltiorrhiza]
BGI_novel_G000559	-9.7114	1.61154e-74	1.38233e-73	down	uncharacterized protein [Salvia miltiorrhiza]
BGI_novel_G001887	-9.70034	4.46627e-74	3.80861e-73	down	uncharacterized protein [Salvia miltiorrhiza]
SMil_00008436-mRNA-1	-9.6475	5.3818e-72	4.466e-71	down	unnamed protein product [Coffea canephora]
BGI_novel_G000560	-9.59758	4.41801e-70	3.55056e-69	down	uncharacterized protein [Salvia miltiorrhiza]
CK vs B
ID	log2FoldChange	pvalue	qvalue	regulated	description
BGI_novel_G000596	12.2905	9.12467e-95	5.67905e-94	up	uncharacterized protein [Salvia miltiorrhiza]
BGI_novel_G001697	11.5345	6.22705e-187	7.8026e-186	up	uncharacterized protein [Salvia miltiorrhiza]
SMil_00027636-mRNA-1	11.1688	2.07628e-307	4.62434e-306	up	uncharacterized protein LOC104903162 [Beta vulgaris subsp. vulgaris]
SMil_00029030-mRNA-1	10.8883	9.79975e-134	8.54264e-133	up	11-beta-hydroxysteroid dehydrogenase-like 5 [Dorcoceras hygrometricum]
BGI_novel_G000733	10.8807	3.33709e-133	2.89124e-132	up	uncharacterized protein [Salvia miltiorrhiza]
SMil_00019492-mRNA-1	10.8658	3.59217e-132	3.09334e-131	up	protein SRC2-like [Sesamum indicum]
SMil_00009304-mRNA-1	10.7443	4.99462e-124	4.00511e-123	up	uncharacterized protein [Salvia miltiorrhiza]
SMil_00026387-mRNA-1	10.6029	3.77255e-115	2.80812e-114	up	Sal m 1 allergen [Salvia miltiorrhiza]
SMil_00028799-mRNA-1	10.6029	3.77255e-115	2.80812e-114	up	Sal m 1 allergen [Salvia miltiorrhiza]
BGI_novel_G005132	10.5253	1.61366e-12	1.81672e-12	up	uncharacterized protein [Salvia miltiorrhiza]
BGI_novel_G001878	10.4136	2.08688e-206	2.91546e-205	up	uncharacterized protein [Salvia miltiorrhiza]
SMil_00026211-mRNA-1	10.3946	3.61056e-103	2.42835e-102	up	zinc finger protein KNUCKLES-like [Sesamum indicum]
BGI_novel_G003665	10.2898	1.33484e-97	8.50695e-97	up	uncharacterized protein [Salvia miltiorrhiza]
BGI_novel_G002378	10.2385	5.58024e-95	3.48069e-94	up	uncharacterized protein [Salvia miltiorrhiza]
SMil_00019511-mRNA-1	10.1583	4.77389e-180	5.68855e-179	up	uncharacterized protein [Salvia miltiorrhiza]
BGI_novel_G000737	-11.5636	7.94132e-199	1.06401e-197	down	uncharacterized protein [Salvia miltiorrhiza]
BGI_novel_G000507	-11.1389	1.2134e-159	1.25438e-158	down	uncharacterized protein [Salvia miltiorrhiza]
BGI_novel_G005775	-11.0255	1.678e-150	1.62601e-149	down	uncharacterized protein [Salvia miltiorrhiza]
BGI_novel_G004618	-10.7447	5.8619e-130	4.94771e-129	down	uncharacterized protein [Salvia miltiorrhiza]
BGI_novel_G002051	-10.6147	2.2393e-121	1.75756e-120	down	uncharacterized protein [Salvia miltiorrhiza]
BGI_novel_G003202	-10.5687	1.80618e-118	1.38192e-117	down	uncharacterized protein [Salvia miltiorrhiza]
BGI_novel_G001811	-10.4097	6.25449e-109	4.41969e-108	down	uncharacterized protein [Salvia miltiorrhiza]
SMil_00020299-mRNA-1	-10.1389	2.41001e-94	1.49123e-93	down	extensin-3 [Arachis duranensis]
SMil_00027761-mRNA-1	-10.1225	1.5954e-93	9.78631e-93	down	protein LURP-one-related 8 [Sesamum indicum]
BGI_novel_G005203	-9.93748	1.0092e-84	5.70136e-84	down	uncharacterized protein [Salvia miltiorrhiza]
SMil_00024995-mRNA-1	-9.74791	1.5935e-76	8.13773e-76	down	polyphenol oxidase I, chloroplastic-like [Sesamum indicum]
BGI_novel_G001887	-9.68035	8.65585e-74	4.23972e-73	down	uncharacterized protein [Salvia miltiorrhiza]
SMil_00029842-mRNA-1	-9.50576	3.80714e-67	1.73029e-66	down	uncharacterized protein LOC104904039 [Beta vulgaris subsp. vulgaris]
SMil_00006491-mRNA-1	-9.45106	3.48718e-65	1.53169e-64	down	UDP-glycosyltransferase 92A1-like [Sesamum indicum]
SMil_00013287-mRNA-1	-9.4237	3.18209e-64	1.37707e-63	down	eukaryotic translation initiation factor 3 subunit J-like [Sesamum indicum]
CK vs C
ID	log2FoldChange	pvalue	qvalue	regulated	description
BGI_novel_G000596	13.7452	8.42037e-198	2.59274e-196	up	uncharacterized protein [Salvia miltiorrhiza]
BGI_novel_G000779	11.089	1.0457e-40	5.24714e-40	up	uncharacterized protein [Salvia miltiorrhiza]
BGI_novel_G003945	10.8571	4.58094e-134	9.36568e-133	up	uncharacterized protein [Salvia miltiorrhiza]
BGI_novel_G001199	10.6811	5.39487e-121	5.39487e-121	up	uncharacterized protein [Salvia miltiorrhiza]
SMil_00010324-mRNA-1	10.6643	6.17791e-120	6.17791e-120	up	MATH domain-containing protein At5g43560-like [Sesamum indicum]
BGI_novel_G000169	10.6104	1.44518e-116	1.44518e-116	up	uncharacterized protein [Salvia miltiorrhiza]
BGI_novel_G004534	10.5429	1.81757e-112	1.81757e-112	up	uncharacterized protein [Salvia miltiorrhiza]
BGI_novel_G001198	10.5273	1.53152e-111	1.53152e-111	up	uncharacterized protein [Salvia miltiorrhiza]
BGI_novel_G000655	10.4678	4.45078e-108	4.45078e-108	up	uncharacterized protein [Salvia miltiorrhiza]
SMil_00027636-mRNA-1	10.4031	1.17059e-207	1.17059e-207	up	uncharacterized protein LOC104903162 [Beta vulgaris subsp. vulgaris]
BGI_novel_G002670	10.1717	2.76966e-92	2.76966e-92	up	uncharacterized protein [Salvia miltiorrhiza]
BGI_novel_G000733	10.1511	2.86329e-91	2.86329e-91	up	uncharacterized protein [Salvia miltiorrhiza]
SMil_00019511-mRNA-1	10.1064	5.55122e-177	5.55122e-177	up	uncharacterized protein [Salvia miltiorrhiza]
BGI_novel_G001585	9.98796	1.28658e-83	1.28658e-83	up	uncharacterized protein [Salvia miltiorrhiza]
SMil_00017081-mRNA-1	9.88575	3.89988e-79	3.89988e-79	up	hypothetical protein CDL15_Pgr003026 [Punica granatum]
SMil_00018826-mRNA-1	-11.7789	3.24139e-216	3.24139e-216	down	PREDICTED: putative late blight resistance protein homolog R1A-10 [Erythranthe guttata]
BGI_novel_G001022	-11.3882	1.04945e-176	1.04945e-176	down	uncharacterized protein [Salvia miltiorrhiza]
BGI_novel_G003998	-10.911	9.89339e-138	9.89339e-138	down	uncharacterized protein [Salvia miltiorrhiza]
BGI_novel_G004618	-10.8006	5.8263e-130	5.8263e-130	down	hypothetical protein HU200_040355 [Digitaria exilis]
SMil_00009501-mRNA-1	-10.485	5.4341e-110	5.4341e-110	down	probable aquaporin PIP1-2 [Sesamum indicum]
BGI_novel_G001811	-10.4655	7.36719e-109	7.36719e-109	down	uncharacterized protein [Salvia miltiorrhiza]
BGI_novel_G005824	-10.4284	9.83812e-107	9.83812e-107	down	uncharacterized protein [Salvia miltiorrhiza]
BGI_novel_G004521	-10.3169	1.39651e-100	1.39651e-100	down	uncharacterized protein [Salvia miltiorrhiza]
BGI_novel_G002555	-10.2365	1.05063e-33	1.05063e-33	down	uncharacterized protein [Salvia miltiorrhiza]
BGI_novel_G005203	-9.99332	1.4592e-84	1.4592e-84	down	uncharacterized protein [Salvia miltiorrhiza]
SMil_00021203-mRNA-1	-9.92609	1.47754e-81	1.47754e-81	down	PREDICTED: xyloglucan endotransglucosylase/hydrolase 2 [Vitis vinifera]
BGI_novel_G002125	-9.76624	1.66577e-114	1.66577e-114	down	uncharacterized protein [Salvia miltiorrhiza]
BGI_novel_G001465	-9.70348	2.63865e-72	2.63865e-72	down	uncharacterized protein [Salvia miltiorrhiza]
BGI_novel_G003553	-9.70135	3.19554e-72	3.19554e-72	down	uncharacterized protein [Salvia miltiorrhiza]
BGI_novel_G002534	-9.5979	2.8059e-68	2.8059e-68	down	uncharacterized protein [Salvia miltiorrhiza]
