# Supplementary material for: Transcriptome sequencing and metabolome analysis reveal the molecular mechanism of Salvia miltiorrhiza in response to drought stress
Source: BMC Plant Biol. 2024 May 23;24:446. doi: 10.1186/s12870-024-05006-7 (PMC11112794; doi:10.1186/s12870-024-05006-7)
Supplement: Supplementary file 1 — Additional file 1: Table S1. The measurement method of physiological indexes. Table S2. The primer sequences used in the real-time PCR. Table S3. Evaluation statistics of sequencing data of root samples of Salvia miltiorrhiza. Table S4. Top 15 up-down DEGs statistics. Table S5. Up-down DAMs statistics. Table S6. The FPKM of 28 TFs. Fig S1. The heat map analysis showed that the correlation coefficients of all groups. Fig S2. The PCA analysis showed that the differences are significant in the expression of Unigenes under different drought stress treatments. Fig S3. Top 20 GO enrichment pathways involved in different degrees of drought stress of S. miltiorrhiza. Fig S4. Real-time PCR validation of DEGs in the group CK, A, B, and C respectively. Values are as means ±SD, n=3. “**” represents p < 0.01, “*” represents p < 0.05. [file 12870_2024_5006_MOESM1_ESM.zip › Supplementary file/Supplementary Table S5-Up-down DAMs statistics.xlsx]

## Sheet: CK VS. A差异代谢物
Table S5 Up-down DAMs statistics
CK vs A
ID	Metabolite	Regulate	VIP	Fold_Change	Log2FC
pma0253	O-methylChrysoeriol 5-O-hexoside	up	1.35715	1093.7	10.095
pma0825	Chrysin O-malonylhexoside	up	1.36375	1540.74	10.5894
pma6558	Velutin	up	1.35389	4.55	2.18587
pmb0423	Hydroxy-methoxycinnamate	up	1.36363	2596.3	11.3422
pmb0426	5-Methoxy-N,N-dimethyltryptamine	up	1.18674	2.38283	1.25267
pmb0492	"N',N"",N""'-p-coumaroyl-cinnamoyl-caffeoyl spermidine"	up	1.36372	410.37	8.68078
pmb0889	Punicic acid	up	1.35751	2.00824	1.00593
pmb1270	Tricin 4'-O-(β-guaiacylglyceryl) ether 5-O-hexosyl-O-hexoside	up	1.36305	667.037	9.38162
pmb1530	Phytocassane D	up	1.35367	2205.56	11.1069
pmb2778	9,10-EODE	up	1.36146	2.7271	1.44737
pmb4777	4-Hydroxy-7-methoxycoumarin-beta-rhamnoside	up	1.36118	2.93011	1.55095
pme0292	(3,4-Dimethoxyphenyl) acetic acid	up	1.22883	2.1875	1.12928
pme1303	Pyridoxine 5'-phosphate	up	1.36199	449.259	8.8114
pme1399	Xanthohumol	up	1.35217	146.778	7.19749
pme1502	Kumatakenin	up	1.27889	2.30995	1.20786
pme1578	Genistein (4',5,7-Trihydroxyisoflavone)	up	1.32005	2.66418	1.41369
pme2765	1,7-Dimethylxanthine	up	1.36338	897.778	9.81021
pme2819	All-trans-13,14-dihydroretinol	up	1.34785	2.07683	1.05438
pme3221	Isoeugenol	up	1.2334	2.01133	1.00815
pme3459	Caffeyl alcohol	up	1.36244	2.66772	1.41561
pmf0117	Coumestrol	up	1.19623	2.27263	1.18436
pmf0239	Theaflavin-3-gallate	up	1.36334	737.037	9.52559
pmf0296	16-Hydroxy hexadecanoic acid	up	1.35772	2.22907	1.15645
pmf0307	Solasodine	up	1.32002	3.75287	1.90799
pmf0371	Pedalitin	up	1.28926	2.70578	1.43604
pmf0382	5,7-Dihydroxy-3',4',5'-trimethoxyflavone	up	1.35526	2.22196	1.15183
pmf0521	Morin	up	1.34553	2.40272	1.26467
pmf0523	Aloe emodin	up	1.34592	2.02364	1.01696
pmf0524	Chrysophanic acid	up	1.3637	336.296	8.39359
pmf0546	Emodin	up	1.3374	2.26034	1.17654
pmf0557	Acid orange 20	up	1.35752	2.73435	1.4512
pmf0568	Tectorigenin	up	1.36321	1459.26	10.511
pmf0580	Carnosol	up	1.35904	2.11359	1.07969
pma0680	N', N''-Feruloyl,caffeoylspermidine	down	1.3628	0.000444811	-11.1345
pma6389	Ayanin	down	1.31132	0.331163	-1.59439
pmb0037	Hordenine	down	1.32801	0.373073	-1.42247
pmb0496	N-Feruloyl agmatine	down	1.35026	0.445624	-1.1661
pmb0647	8-C-hexosyl-luteolin O-pentoside	down	1.36324	0.000430622	-11.1813
pmb0890	MAG (18:2)	down	1.35901	0.481548	-1.05425
pmb0998	Guanosine 5'-monophosphate	down	1.36304	0.00176817	-9.14352
pmb1178	O-Feruloyl 2-hydroxylcoumarin	down	1.3636	0.000156431	-12.6422
pmb1656	MAG (18:3) isomer4	down	1.35552	0.477285	-1.06708
pmb2369	PC 19:2/16:0	down	1.20127	0.486094	-1.04069
pmb2444	MAG (18:3) isomer1	down	1.36045	0.472675	-1.08108
pmb2620	3,4-Dimethoxycinnamic acid	down	1.35512	0.369863	-1.43494
pmb2640	Lauric acid (C12:0)	down	1.34833	0.493126	-1.01997
pmb2961	Peonidin O-malonylhexoside	down	1.35997	0.464796	-1.10533
pmb3101	2-Isopropylmalate	down	1.36164	0.381763	-1.38925
pmc0960	LysoPC 20:4	down	1.35518	0.449693	-1.15299
pme0037	L-Histidine	down	1.29522	0.449674	-1.15305
pme0264	Thymidine	down	1.36363	0.0867818	-3.52646
pme0295	4-Acetamidobutyric acid	down	1.36302	0.000165239	-12.5632
pme0399	Chlorogenic acid (3-O-Caffeoylquinic acid)	down	1.35363	0.226259	-2.14395
pme1002	L-Tyramine	down	1.34934	0.253817	-1.97814
pme1261	Pantothenol	down	1.35418	0.158581	-2.65671
pme1363	Nicotinic acid adenine dinucleotide	down	1.15369	0.440104	-1.18408
pme1398	Delphinidin 3-O-glucoside (Mirtillin)	down	1.19894	0.408781	-1.2906
pme1541	Acacetin	down	1.21326	0.396193	-1.33573
pme1667	Isovitexin 7-O-glucoside (Saponarin)	down	1.32952	0.463603	-1.10904
pme1816	Neochlorogenic acid (5-O-Caffeoylquinic acid)	down	1.35064	0.45898	-1.1235
pme2277	3-Aminosalicylic acid	down	1.33682	0.284548	-1.81326
pme2723	Indole-3-carboxaldehyde	down	1.32325	0.458824	-1.12399
pme2867	3-Methylcrotonyl glycine	down	1.36022	0.00105841	-9.88389
pme3461	Homoeriodictyol	down	1.35239	0.371445	-1.42878
pmf0123	Methyl ferulate	down	1.35182	0.471343	-1.08515
pmf0131	Cryptochlorogenic acid	down	1.36186	0.241702	-2.0487
pmf0369	Persicoside	down	1.30643	0.496529	-1.01005

## Sheet: CK VS. B差异代谢物
Table S5 Up-down DAMs statistics
CK vs B
ID	Metabolite	Regulate	VIP	Fold_Change	Log2FC
pma0253	O-methylChrysoeriol 5-O-hexoside	up	1.35328	1148.52	10.1656
pma0825	Chrysin O-malonylhexoside	up	1.3539	644.815	9.33274
pma6558	Velutin	up	1.33584	3.71	1.89142
pmb0423	Hydroxy-methoxycinnamate	up	1.35381	3729.63	11.8648
pmb0492	"N',N"",N""'-p-coumaroyl-cinnamoyl-caffeoyl spermidine"	up	1.35381	390.741	8.61007
pmb0493	N'-p-Coumaroyl agmatine	up	1.35089	715.556	9.48292
pmb0588	Luteolin 3',7-di-O-glucoside	up	1.35365	2488.89	11.2813
pmb1270	Tricin 4'-O-(β-guaiacylglyceryl) ether 5-O-hexosyl-O-hexoside	up	1.35173	852.593	9.73571
pmb1283	L-Glutaminyl-L-valyl-L-valyl-L-cysteine	up	1.34972	1697.78	10.7294
pmb1530	Phytocassane D	up	1.35332	2692.59	11.3948
pme0183	2-Hydroxy-6-aminopurine	up	1.32951	2.09158	1.06459
pme0292	(3,4-Dimethoxyphenyl) acetic acid	up	1.28482	3.00108	1.58548
pme0359	Apigenin 5-O-glucoside	up	1.35382	1227.04	10.261
pme0379	Apigenin	up	1.35297	955.185	9.89964
pme0444	Malvidin 3-O-glucoside (Oenin)	up	1.35313	1140.37	10.1553
pme1109	Guanine	up	1.34113	2.25801	1.17505
pme1303	Pyridoxine 5'-phosphate	up	1.35301	565.926	9.14447
pme1399	Xanthohumol	up	1.35245	292.222	8.19092
pme2698	Phe-Phe	up	1.35077	1522.59	10.5723
pme2765	1,7-Dimethylxanthine	up	1.35383	932.963	9.86568
pmf0239	Theaflavin-3-gallate	up	1.35346	600.741	9.2306
pmf0296	16-Hydroxy hexadecanoic acid	up	1.3439	2.31278	1.20963
pmf0307	Solasodine	up	1.30545	4.54295	2.18363
pmf0524	Chrysophanic acid	up	1.35365	467.037	8.86739
pmf0568	Tectorigenin	up	1.35331	1374.44	10.4246
pma0680	N', N''-Feruloyl,caffeoylspermidine	down	1.22696	0.463921	-1.10805
pma6281	Methylglutaric acid	down	1.31867	0.467706	-1.09633
pma6389	Ayanin	down	1.34076	0.263876	-1.92207
pma6638	O-methylChrysoeriol 7-O-hexoside	down	1.35257	0.00132094	-9.56422
pmb0037	Hordenine	down	1.26327	0.467626	-1.09657
pmb0496	N-Feruloyl agmatine	down	1.35312	0.31181	-1.68126
pmb0608	Chrysoeriol O-malonylhexoside	down	1.35386	0.000142031	-12.7815
pmb0647	8-C-hexosyl-luteolin O-pentoside	down	1.35351	0.000430622	-11.1813
pmb0675	C-pentosyl-apigenin O-p-coumaroylhexoside	down	1.06714	0.484564	-1.04524
pmb0770	N-Feruloyl serotonin	down	1.30316	0.37386	-1.41943
pmb0808	6,7-dihydroxycoumarin 6-O-quinic acid	down	1.354	0.000499076	-10.9685
pmb0896	N'-Feruloyl putrescine	down	1.33158	0.379784	-1.39675
pmb0907	N-Feruloyl putrescine	down	1.34355	0.343023	-1.54362
pmb2211	Cocamidopropyl betaine	down	1.05508	0.0783726	-3.67351
pmb2819	O-Caffeoyl maltotriose	down	1.27329	0.315763	-1.66308
pmb2961	Peonidin O-malonylhexoside	down	1.34895	0.396088	-1.33611
pmb2979	Hesperetin O-malonylhexoside	down	1.28421	0.469231	-1.09163
pmb3066	5-O-p-coumaroyl shikimic acid O-hexoside	down	1.22937	0.482462	-1.05151
pmb3072	3-O-p-coumaroyl shikimic acid O-hexoside	down	1.25138	0.49527	-1.01371
pmb3101	2-Isopropylmalate	down	1.35265	0.392097	-1.35072
pme0124	Glycyl-L-proline	down	1.35311	0.000718659	-10.4424
pme0264	Thymidine	down	1.35226	0.0807553	-3.6303
pme0399	Chlorogenic acid (3-O-Caffeoylquinic acid)	down	1.35402	9.71223e-05	-13.3298
pme1002	L-Tyramine	down	1.34878	0.178626	-2.48499
pme1014	Menaquinone (K2)	down	1.34623	0.429038	-1.22082
pme1137	6-hydroxynicotinic acid	down	1.3539	0.000776308	-10.3311
pme1261	Pantothenol	down	1.34845	0.238868	-2.06571
pme1541	Acacetin	down	1.312	0.243401	-2.03859
pme1640	sesamolin	down	1.33248	0.425801	-1.23175
pme1646	Pinoresinol	down	1.26113	0.481132	-1.0555
pme1667	Isovitexin 7-O-glucoside (Saponarin)	down	1.3316	0.320956	-1.63955
pme1683	D-Pantothenic dcid	down	1.35395	0.000692308	-10.4963
pme1816	Neochlorogenic acid (5-O-Caffeoylquinic acid)	down	1.3376	0.466519	-1.09999
pme2277	3-Aminosalicylic acid	down	1.35398	0.000169598	-12.5256
pme2430	N-Acetyl-L-tyrosine	down	1.3541	0.000459966	-11.0862
pme2569	(5-L-Glutamyl)-L-amino acid	down	1.24451	0.45165	-1.14672
pme2903	4-Hydroxybenzoic acid	down	1.33751	0.453382	-1.1412
pme3290	3,7-Di-O-methylquercetin	down	1.18841	0.449237	-1.15445
pme3369	Rhamnetin (7-O-methxyl quercetin)	down	1.35003	0.440102	-1.18409
pme3422	6-Methoxy-7,8-DihydroxyCoumarin	down	1.19467	0.416863	-1.26236
pme3461	Homoeriodictyol	down	1.34904	0.189031	-2.40331
pme3544	Limonin	down	1.22257	0.394369	-1.34238
pmf0131	Cryptochlorogenic acid	down	1.3486	0.179787	-2.47564
pmf0161	Nimbin	down	1.33312	0.423124	-1.24085
pmf0332	Oleanolic acid	down	1.31165	0.389183	-1.36148
pmf0407	Phenethyl caffeate	down	1.34346	0.400868	-1.3188
pmf0505	Maslinic acid	down	1.35094	0.40095	-1.31851

## Sheet: CK VS. C差异代谢物
Table S5 Up-down DAMs statistics
CK vs C
ID	Metabolite	Regulate	VIP	Fold_Change	Log2FC
pma0253	O-methylChrysoeriol 5-O-hexoside	up	1.32638	1147.41	10.1642
pma0825	Chrysin O-malonylhexoside	up	1.32595	700.741	9.45274
pmb0064	DIMBOA glucoside	up	1.28417	2.09267	1.06534
pmb0164	MAG (18:2) isomer1	up	1.32006	3.02408	1.5965
pmb0382	O-Feruloyl 4-hydroxylcoumarin	up	1.32274	3.62535	1.85812
pmb0423	Hydroxy-methoxycinnamate	up	1.3261	5133.33	12.3257
pmb0464	Aspartic acid di-O-glucoside	up	1.21355	2.21022	1.14419
pmb0492	"N',N"",N""'-p-coumaroyl-cinnamoyl-caffeoyl spermidine"	up	1.32608	511.481	8.99854
pmb0493	N'-p-Coumaroyl agmatine	up	1.32618	1072.59	10.0669
pmb0514	Adenosine 3'-monophosphate	up	1.30267	2.25697	1.17438
pmb0532	Inosine 5'-monophosphate	up	1.20216	2.01416	1.01018
pmb0711	Quercetin 7-O-rutinoside	up	1.13034	2.77307	1.47148
pmb0981	Adenosine 5'-monophosphate	up	1.2661	2.02703	1.01937
pmb0998	Guanosine 5'-monophosphate	up	1.29539	3.66077	1.87215
pmb1270	Tricin 4'-O-(β-guaiacylglyceryl) ether 5-O-hexosyl-O-hexoside	up	1.32462	872.222	9.76855
pmb1283	L-Glutaminyl-L-valyl-L-valyl-L-cysteine	up	1.32595	1496.3	10.5472
pmb1530	Phytocassane D	up	1.32582	2244.44	11.1321
pmb3110	Vanillic acid	up	1.32346	3.01616	1.59271
pmb3264	Glutathione oxidized	up	1.03864	2.04427	1.03159
pme0183	2-Hydroxy-6-aminopurine	up	1.32364	4.20577	2.07237
pme0272	Benzoylformic acid	up	1.28254	2.74936	1.45909
pme0292	(3,4-Dimethoxyphenyl) acetic acid	up	1.28658	3.24892	1.69996
pme0305	Ferulic acid	up	1.30417	2.16176	1.11221
pme0359	Apigenin 5-O-glucoside	up	1.32419	971.481	9.92404
pme0423	3-Hydroxy-4-methoxycinnamic acid	up	1.29556	2.23862	1.16261
pme0543	Indole-5-carboxylic acid	up	1.2832	2.02632	1.01886
pme1097	Adenine	up	1.23004	2.24712	1.16808
pme1109	Guanine	up	1.32299	5.17201	2.37072
pme1303	Pyridoxine 5'-phosphate	up	1.32174	1141.48	10.1567
pme1383	Pyridoxine	up	1.32465	3.83165	1.93797
pme1399	Xanthohumol	up	1.32629	777.778	9.60321
pme1422	Hydrocinnamic acid	up	1.23052	2.20825	1.1429
pme1518	Nobiletin	up	1.30728	2.3293	1.2199
pme1814	2,5-dihydroxybenzoic acid (Gentisic acid)	up	1.32339	3.87077	1.95262
pme1816	Neochlorogenic acid (5-O-Caffeoylquinic acid)	up	1.31688	2.55654	1.35419
pme1824	Protocatechuic acid	up	1.32498	3.87734	1.95507
pme2169	Fumaric acid	up	1.12389	2.16197	1.11235
pme2380	A-Ketoglutaric acid	up	1.29907	2.52673	1.33727
pme2698	Phe-Phe	up	1.32604	1922.22	10.9086
pme2765	1,7-Dimethylxanthine	up	1.32577	1301.11	10.3455
pme2810	6-Hydroxymelatonin	up	1.23122	2.67688	1.42055
pme2890	L-Homocystine	up	1.24426	2.3212	1.21487
pme3333	1,4-dihydro-1-Methyl-4-oxo-3-pyridinecarboxamide	up	1.31423	3.08514	1.62534
pme3732	Cytidine	up	1.31014	2.57338	1.36366
pmf0151	Quercetin	up	1.05416	2.41172	1.27006
pmf0178	Ethyl caffeate	up	1.31663	2.45935	1.29828
pmf0239	Theaflavin-3-gallate	up	1.32364	674.074	9.39676
pmf0524	Chrysophanic acid	up	1.32536	355.185	8.47243
pmf0568	Tectorigenin	up	1.32563	838.889	9.71234
pmf0578	Citric acid monohydrate	up	1.25231	2.17441	1.12062
pmf0580	Carnosol	up	1.32419	2.90439	1.53823
pma0680	N', N''-Feruloyl,caffeoylspermidine	down	1.24979	0.308072	-1.69866
pma1840	Coumaroyl choline	down	1.17777	0.460531	-1.11863
pma6389	Ayanin	down	1.28545	0.412093	-1.27896
pmb0168	PC 16:1/14:1	down	1.25952	0.403961	-1.30771
pmb0488	Spermidine	down	1.21158	0.442131	-1.17745
pmb0647	8-C-hexosyl-luteolin O-pentoside	down	1.32608	0.000430622	-11.1813
pmb0769	N-hexosyl-p-coumaroyl serotonin	down	1.29049	0.496644	-1.00972
pmb0770	N-Feruloyl serotonin	down	1.26054	0.358596	-1.47957
pmb0776	N-Feruloyl tryptamine	down	1.31994	0.427708	-1.2253
pmb0803	Pyridoxine O-feruloyl hexoside	down	1.32643	0.000687023	-10.5074
pmb0808	6,7-dihydroxycoumarin 6-O-quinic acid	down	1.32623	0.000499076	-10.9685
pmb0907	N-Feruloyl putrescine	down	1.30506	0.440233	-1.18366
pmb2831	Protocatechuic acid O-glucoside	down	1.32206	0.418962	-1.25511
pmb3101	2-Isopropylmalate	down	1.32541	0.393921	-1.34402
pmb3107	Syringic acid O-glucoside	down	1.32026	0.313849	-1.67186
pmc1990	4'-Hydroxy-5,7-dimethoxyflavanone	down	1.26947	0.445882	-1.16526
pme0037	L-Histidine	down	1.24997	0.475018	-1.07395
pme0124	Glycyl-L-proline	down	1.32534	0.000718659	-10.4424
pme0264	Thymidine	down	1.32512	0.0991563	-3.33415
pme0397	Shikimic acid	down	1.32601	0.000276074	-11.8227
pme1002	L-Tyramine	down	1.31745	0.308779	-1.69536
pme1363	Nicotinic acid adenine dinucleotide	down	1.30637	0.168854	-2.56615
pme1541	Acacetin	down	1.16072	0.475888	-1.07131
pme1600	7-O-Methyleriodictyol	down	1.3258	0.00179045	-9.12546
pme1667	Isovitexin 7-O-glucoside (Saponarin)	down	1.30672	0.381801	-1.38911
pme2277	3-Aminosalicylic acid	down	1.32625	0.000169598	-12.5256
pme2735	S-(5'-Adenosyl)-L-methionine	down	1.29632	0.269569	-1.89127
pme2746	Flavin adenine dinucleotide (FAD)	down	1.31476	0.418286	-1.25744
pme2827	Palmitaldehyde	down	1.32119	0.47929	-1.06103
pme3252	Glycitein	down	1.32642	0.000895522	-10.125
pme3290	3,7-Di-O-methylquercetin	down	1.25103	0.405882	-1.30087
pme3369	Rhamnetin (7-O-methxyl quercetin)	down	1.30378	0.300338	-1.73534
pme3392	Pelargonidin 3-O-beta-D-glucoside（Callistephin chloride)	down	1.32286	0.000760778	-10.3602
pme3400	Sissotrin	down	1.31663	0.460844	-1.11765
pme3446	Sinapinaldehyde	down	1.30197	0.497555	-1.00707
pme3461	Homoeriodictyol	down	1.32397	0.200813	-2.31608
pmf0109	3-O-Acetylpinobanksin	down	1.30388	0.471674	-1.08414
pmf0115	Galangin	down	1.27886	0.333552	-1.58401
pmf0218	Phosphoenolpyruvate trisodium salt	down	1.31435	0.390909	-1.35509
pmf0420	Benzyl acetate	down	1.27821	0.41733	-1.26074
pmf0525	Imperatorin	down	1.32632	0.0016534	-9.24035
